# Supplementary material for: In Vitro Antibacterial Efficacy of a New TiO2-Cu-Coated Titanium Surface for Biomedical Applications
Source: Nanomaterials (Basel). 2025 Nov 19;15(22):1742. doi: 10.3390/nano15221742 (PMC12655840; doi:10.3390/nano15221742)
Supplement: Supplementary file 1 [file nanomaterials-15-01742-s001.zip]

Archive with 1 entries (1 files):
- nanomaterials-3859438-supplementary.pdf
